# Supplementary material for: Disentangling the Effects of Colocalizing Genomic Annotations to Functionally Prioritize Non-coding Variants within Complex-Trait Loci
Source: Am J Hum Genet. 2015 Jul 2;97(1):139–52. doi: 10.1016/j.ajhg.2015.05.016 (PMC4572568; doi:10.1016/j.ajhg.2015.05.016)
Supplement: Table S2. Detailed Description of Used Cell Types for DHS, H3K4me1, H3K4me3, and H3K9ac [file mmc2.xlsx]

## Sheet: DHS
Tissue	Grouping	Reference	Datasets_ID
Astrocyte (HA-h)	Cell line	ENCODE	844
Astrocyte (HA-sp)	Cell line	ENCODE	845
Astrocyte (HAc)	Cell line	ENCODE	842
Astrocyte (NH-A)	Cell line	ENCODE	888
Blast Cell (NB4)	Cell line	ENCODE	887
CD14+ Cells (1)	Lympho-hematopoietic	EpiGenome roadmap	1475
CD14+ Cells (2)	Lympho-hematopoietic	EpiGenome roadmap	1513
CD14+ Cells (3)	Lympho-hematopoietic	EpiGenome roadmap	1571
CD19+ Cells (1)	Lympho-hematopoietic	EpiGenome roadmap	1483
CD19+ Cells (2)	Lympho-hematopoietic	EpiGenome roadmap	1501
CD19+ Cells (3)	Lympho-hematopoietic	EpiGenome roadmap	1540
CD20+ Cells	Lympho-hematopoietic	EpiGenome roadmap	1581
CD3+ Cells (1)	Lympho-hematopoietic	EpiGenome roadmap	1570
CD3+ Cells (2)	Lympho-hematopoietic	EpiGenome roadmap	1577
CD3+ Cells (3)	Lympho-hematopoietic	EpiGenome roadmap	1464
CD3+ Cells (4)	Lympho-hematopoietic	EpiGenome roadmap	1549
CD3+ Cells (5)	Lympho-hematopoietic	EpiGenome roadmap	1554
CD34+ Cells From Cord Blood (1)	Lympho-hematopoietic	EpiGenome roadmap	1473
CD34+ Cells From Cord Blood (2)	Lympho-hematopoietic	EpiGenome roadmap	1479
CD34+ Cells From Cord Blood (3)	Lympho-hematopoietic	EpiGenome roadmap	1484
CD34+ Cells From Cord Blood (4)	Lympho-hematopoietic	EpiGenome roadmap	1493
CD34+ Cells From Cord Blood (5)	Lympho-hematopoietic	EpiGenome roadmap	1494
CD34+ Cells From Cord Blood (6)	Lympho-hematopoietic	EpiGenome roadmap	1495
CD34+ Cells From Cord Blood (7)	Lympho-hematopoietic	EpiGenome roadmap	1509
CD34+ Cells From Cord Blood (8)	Lympho-hematopoietic	EpiGenome roadmap	1516
CD34+ Cells From Cord Blood (9)	Lympho-hematopoietic	EpiGenome roadmap	1523
CD34+ Cells From Cord Blood (10)	Lympho-hematopoietic	EpiGenome roadmap	1534
CD34+ Cells From Cord Blood (11)	Lympho-hematopoietic	EpiGenome roadmap	1537
CD34+ Cells From Cord Blood (12)	Lympho-hematopoietic	EpiGenome roadmap	1547
CD34+ Cells From Cord Blood (13)	Lympho-hematopoietic	EpiGenome roadmap	1553
CD34+ Cells, Mobilized (1)	Lympho-hematopoietic	EpiGenome roadmap	1490
CD34+ Cells, Mobilized (2)	Lympho-hematopoietic	EpiGenome roadmap	1546
CD4+ Cells (1)	Lympho-hematopoietic	EpiGenome roadmap	1466
CD4+ Cells (2)	Lympho-hematopoietic	EpiGenome roadmap	1591
CD4+ Cells (3)	Lympho-hematopoietic	EpiGenome roadmap	1468
CD4+ Cells (4)	Lympho-hematopoietic	EpiGenome roadmap	1470
CD4+ Cells, Mobilized (5)	Lympho-hematopoietic	EpiGenome roadmap	1578
CD56+ Cells (1)	Lympho-hematopoietic	EpiGenome roadmap	1535
CD56+ Cells (2)	Lympho-hematopoietic	EpiGenome roadmap	1556
CD56+ Cells (3)	Lympho-hematopoietic	EpiGenome roadmap	1471
CD8+ Cells (1)	Lympho-hematopoietic	EpiGenome roadmap	1457
CD8+ Cells (2)	Lympho-hematopoietic	EpiGenome roadmap	1496
CD8+ Cells (3)	Lympho-hematopoietic	EpiGenome roadmap	1580
CD8+ Cells (4)	Lympho-hematopoietic	EpiGenome roadmap	1592
Embryonic Stem Cell (H1)	Cell line	ENCODE	840
Embryonic Stem Cell (H7)	Cell line	ENCODE	841
Endothelial Cell (A549)	Cell line	ENCODE	824
Endothelial Cell (HBMEC)	Cell line	ENCODE	846
Endothelial Cell (HMVEC-dBl-Ad)	Cell line	ENCODE	863
Endothelial Cell (HMVEC-dBl-Neo)	Cell line	ENCODE	864
Endothelial Cell (HMVEC-dNeo)	Cell line	ENCODE	867
Endothelial Cell (HMVEC-LBl)	Cell line	ENCODE	868
Endothelial Cell (HNPCEpiC)	Cell line	ENCODE	870
Endothelial Cell (HRCEpiC)	Cell line	ENCODE	874
Endothelial Cell (HRE)	Cell line	ENCODE	875
Endothelial Cell (HRGEC)	Cell line	ENCODE	876
Endothelial Cell (HRPEpiC)	Cell line	ENCODE	877
Endothelial Cell (HUVEC)	Cell line	ENCODE	880
Endothelial Cell (LNCaP)	Cell line	ENCODE	884
Endothelial Cell (MCF-7)	Cell line	ENCODE	885
Epithelial Cell (Caco-2)	Cell line	ENCODE	834
Epithelial Cell (HAEpiC)	Cell line	ENCODE	843
Epithelial Cell (HCPEpiC)	Cell line	ENCODE	851
Epithelial Cell (HCT-116)	Cell line	ENCODE	852
Epithelial Cell (HEEpiC)	Cell line	ENCODE	853
Epithelial Cell (HeLa-S3)	Cell line	ENCODE	854
Epithelial Cell (HIPEpiC)	Cell line	ENCODE	859
Epithelial Cell (HMEC)	Cell line	ENCODE	861
Epithelial Cell (RPTEC)	Cell line	ENCODE	894
Epithelial Cell (SAEC)	Cell line	ENCODE	895
Erythroleukemic Cell (K562)	Cell line	ENCODE	883
Fetal Adrenal Gland (1)	Fetal Endocrine	EpiGenome roadmap	1459
Fetal Adrenal Gland (2)	Fetal Endocrine	EpiGenome roadmap	1511
Fetal Brain (1)	Fetal Brain	EpiGenome roadmap	1486
Fetal Brain (2)	Fetal Brain	EpiGenome roadmap	1487
Fetal Brain (3)	Fetal Brain	EpiGenome roadmap	1491
Fetal Brain (4)	Fetal Brain	EpiGenome roadmap	1506
Fetal Brain (5)	Fetal Brain	EpiGenome roadmap	1512
Fetal Brain (6)	Fetal Brain	EpiGenome roadmap	1517
Fetal Brain (7)	Fetal Brain	EpiGenome roadmap	1539
Fetal Brain (8)	Fetal Brain	EpiGenome roadmap	1542
Fetal Brain (9)	Fetal Brain	EpiGenome roadmap	1551
Fetal Heart (1)	Fetal Heart and Lungs	EpiGenome roadmap	1482
Fetal Heart (2)	Fetal Heart and Lungs	EpiGenome roadmap	1508
Fetal Heart (3)	Fetal Heart and Lungs	EpiGenome roadmap	1545
Fetal Heart (4)	Fetal Heart and Lungs	EpiGenome roadmap	1550
Fetal Heart (5)	Fetal Heart and Lungs	EpiGenome roadmap	1557
Fetal Heart (6)	Fetal Heart and Lungs	EpiGenome roadmap	1558
Fetal Heart (7)	Fetal Heart and Lungs	EpiGenome roadmap	1561
Fetal Heart (8)	Fetal Heart and Lungs	EpiGenome roadmap	1565
Fetal Heart (9)	Fetal Heart and Lungs	EpiGenome roadmap	1576
Fetal Intestine Large (1)	Fetal Gastrointestinal	EpiGenome roadmap	1461
Fetal Intestine Large (2)	Fetal Gastrointestinal	EpiGenome roadmap	1462
Fetal Intestine Large (3)	Fetal Gastrointestinal	EpiGenome roadmap	1485
Fetal Intestine Large (4)	Fetal Gastrointestinal	EpiGenome roadmap	1520
Fetal Intestine Large (5)	Fetal Gastrointestinal	EpiGenome roadmap	1533
Fetal Intestine Large (6)	Fetal Gastrointestinal	EpiGenome roadmap	1538
Fetal Intestine Large (7)	Fetal Gastrointestinal	EpiGenome roadmap	1543
Fetal Intestine Small (1)	Fetal Gastrointestinal	EpiGenome roadmap	1455
Fetal Intestine Small (2)	Fetal Gastrointestinal	EpiGenome roadmap	1469
Fetal Intestine Small (3)	Fetal Gastrointestinal	EpiGenome roadmap	1500
Fetal Intestine Small (4)	Fetal Gastrointestinal	EpiGenome roadmap	1532
Fetal Intestine Small (5)	Fetal Gastrointestinal	EpiGenome roadmap	1574
Fetal Intestine Small (6)	Fetal Gastrointestinal	EpiGenome roadmap	1589
Fetal Kidney (1)	Fetal Kidney	EpiGenome roadmap	1489
Fetal Kidney (2)	Fetal Kidney	EpiGenome roadmap	1518
Fetal Kidney (3)	Fetal Kidney	EpiGenome roadmap	1522
Fetal Kidney (4)	Fetal Kidney	EpiGenome roadmap	1529
Fetal Kidney (5)	Fetal Kidney	EpiGenome roadmap	1530
Fetal Kidney (6)	Fetal Kidney	EpiGenome roadmap	1555
Fetal Kidney (7)	Fetal Kidney	EpiGenome roadmap	1567
Fetal Kidney (8)	Fetal Kidney	EpiGenome roadmap	1585
Fetal Lung (1)	Fetal Heart and Lungs	EpiGenome roadmap	1476
Fetal Lung (2)	Fetal Heart and Lungs	EpiGenome roadmap	1488
Fetal Lung (3)	Fetal Heart and Lungs	EpiGenome roadmap	1499
Fetal Lung (4)	Fetal Heart and Lungs	EpiGenome roadmap	1503
Fetal Lung (5)	Fetal Heart and Lungs	EpiGenome roadmap	1505
Fetal Lung (6)	Fetal Heart and Lungs	EpiGenome roadmap	1514
Fetal Lung (7)	Fetal Heart and Lungs	EpiGenome roadmap	1515
Fetal Lung (8)	Fetal Heart and Lungs	EpiGenome roadmap	1521
Fetal Lung (9)	Fetal Heart and Lungs	EpiGenome roadmap	1524
Fetal Lung (10)	Fetal Heart and Lungs	EpiGenome roadmap	1531
Fetal Lung (11)	Fetal Heart and Lungs	EpiGenome roadmap	1544
Fetal Lung (12)	Fetal Heart and Lungs	EpiGenome roadmap	1548
Fetal Lung Left (1)	Fetal Heart and Lungs	EpiGenome roadmap	1463
Fetal Lung Left (2)	Fetal Heart and Lungs	EpiGenome roadmap	1472
Fetal Lung Left (3)	Fetal Heart and Lungs	EpiGenome roadmap	1502
Fetal Lung Left (4)	Fetal Heart and Lungs	EpiGenome roadmap	1541
Fetal Lung Left (5)	Fetal Heart and Lungs	EpiGenome roadmap	1569
Fetal Lung Left (6)	Fetal Heart and Lungs	EpiGenome roadmap	1584
Fetal Lung Right (1)	Fetal Heart and Lungs	EpiGenome roadmap	1477
Fetal Lung Right (2)	Fetal Heart and Lungs	EpiGenome roadmap	1560
Fetal Lung Right (3)	Fetal Heart and Lungs	EpiGenome roadmap	1575
Fetal Lung Right (4)	Fetal Heart and Lungs	EpiGenome roadmap	1588
Fetal Muscle Arm (1)	Fetal Muscle	EpiGenome roadmap	1528
Fetal Muscle Arm (2)	Fetal Muscle	EpiGenome roadmap	1582
Fetal Muscle Back	Fetal Muscle	EpiGenome roadmap	1519
Fetal Muscle Leg	Fetal Muscle	EpiGenome roadmap	1527
Fetal Muscle Trunk	Fetal Muscle	EpiGenome roadmap	1566
Fetal Muscle Upper Limb Muscle	Fetal Muscle	EpiGenome roadmap	1587
Fetal Renal Cortex (1)	Fetal Endocrine	EpiGenome roadmap	1478
Fetal Renal Cortex (2)	Fetal Kidney	EpiGenome roadmap	1498
Fetal Renal Cortex (3)	Fetal Kidney	EpiGenome roadmap	1510
Fetal Renal Cortex (4)	Fetal Kidney	EpiGenome roadmap	1559
Fetal Renal Cortex (5)	Fetal Endocrine	EpiGenome roadmap	1564
Fetal Renal Cortex (6)	Fetal Endocrine	EpiGenome roadmap	1583
Fetal Renal Cortex (7)	Fetal Kidney	EpiGenome roadmap	1590
Fetal Renal Cortex Left (8)	Fetal Endocrine	EpiGenome roadmap	1465
Fetal Renal Cortex Left (9)	Fetal Endocrine	EpiGenome roadmap	1526
Fetal Renal Pelvis (1)	Fetal Endocrine	EpiGenome roadmap	1456
Fetal Renal Pelvis (2)	Fetal Endocrine	EpiGenome roadmap	1458
Fetal Renal Pelvis Left (1)	Fetal Endocrine	EpiGenome roadmap	1568
Fetal Renal Pelvis Left (2)	Fetal Endocrine	EpiGenome roadmap	1586
Fetal Spleen	Lympho-hematopoietic	EpiGenome roadmap	1563
Fetal Stomach (1)	Fetal Gastrointestinal	EpiGenome roadmap	1480
Fetal Stomach (2)	Fetal Gastrointestinal	EpiGenome roadmap	1536
Fetal Stomach (3)	Fetal Gastrointestinal	EpiGenome roadmap	1552
Fetal Stomach (4)	Fetal Gastrointestinal	EpiGenome roadmap	1579
Fetal Thymus (1)	Lympho-hematopoietic	EpiGenome roadmap	1460
Fetal Thymus (2)	Lympho-hematopoietic	EpiGenome roadmap	1467
Fetal Thymus (3)	Lympho-hematopoietic	EpiGenome roadmap	1474
Fetal Thymus (4)	Lympho-hematopoietic	EpiGenome roadmap	1525
Fibroblast (AG04449)	Cell line	ENCODE	825
Fibroblast (AG04450)	Cell line	ENCODE	826
Fibroblast (AG09309)	Cell line	ENCODE	827
Fibroblast (AG09319)	Cell line	ENCODE	828
Fibroblast (AG10803)	Cell line	ENCODE	829
Fibroblast (AoAF)	Cell line	ENCODE	830
Fibroblast (BJ-tert-T)	Cell line	ENCODE	833
Fibroblast (BJ)	Cell line	ENCODE	832
Fibroblast (HCF)	Cell line	ENCODE	848
Fibroblast (HCFaa)	Cell line	ENCODE	847
Fibroblast (HConF)	Cell line	ENCODE	850
Fibroblast (HFF-Myc)	Cell line	ENCODE	856
Fibroblast (HFF)	Cell line	ENCODE	857
Fibroblast (HGF)	Cell line	ENCODE	858
Fibroblast (HMF)	Cell line	ENCODE	862
Fibroblast (HPAF)	Cell line	ENCODE	871
Fibroblast (HPdLF)	Cell line	ENCODE	872
Fibroblast (HPF)	Cell line	ENCODE	873
Fibroblast (NHDF-Ad)	Cell line	ENCODE	889
Fibroblast (NHDF-neo)	Cell line	ENCODE	890
Fibroblast (NHLF)	Cell line	ENCODE	892
Fibroblast Cell (WI-38) (1)	Cell line	ENCODE	902
Fibroblast Cell (WI-38) (2)	Cell line	ENCODE	903
Hepatocyte (HepG2)	Cell line	ENCODE	855
IMR90 (1)	Cell line	EpiGenome roadmap	1507
IMR90 (2)	Cell line	EpiGenome roadmap	1562
IMR90 (3)	Cell line	EpiGenome roadmap	1572
IMR90 (4)	Cell line	EpiGenome roadmap	1573
iPS DF 19.11	Cell line	EpiGenome roadmap	1492
iPS DF 19.7	Cell line	EpiGenome roadmap	1481
iPS DF 4.7	Cell line	EpiGenome roadmap	1497
iPS DF 6.9	Cell line	EpiGenome roadmap	1504
Keratinocytes (NHEK)	Cell line	ENCODE	891
Leukemia Cell (CMK)	Cell line	ENCODE	835
Leukemia Cell (HL-60)	Cell line	ENCODE	860
Lymphoblastoid Cell (GM06990)	Cell line	ENCODE	836
Lymphoblastoid Cell (GM12864)	Cell line	ENCODE	837
Lymphoblastoid Cell (GM12865)	Cell line	ENCODE	838
Lymphoblastoid Cell (GM12878)	Cell line	ENCODE	839
Lymphocyte (HMVEC-dLy-Ad)	Cell line	ENCODE	865
Lymphocyte (HMVEC-dLy-Neo)	Cell line	ENCODE	866
Lymphocyte (HMVEC-LLy)	Cell line	ENCODE	869
Lymphocyte (Jurkat)	Cell line	ENCODE	882
Mesenchymal (HVMF)	Cell line	ENCODE	881
Monocyte (MONOCD14)	Cell line	ENCODE	886
Myoblasts (HSMM)	Cell line	ENCODE	878
Myocyte (HCM)	Cell line	ENCODE	849
Myotube (HSMMtube)	Cell line	ENCODE	879
Neuroblastoma Cell (BE2_C)	Cell line	ENCODE	831
Neuroepithelioma Cell (SK-N-SH_RA)	Cell line	ENCODE	898
Neuroepithelioma Cell (SKMC)	Cell line	ENCODE	896
Pancreas Cell (PANC-1)	Cell line	ENCODE	893
Retinoblastoma Cell (WERI-Rb-1)	Cell line	ENCODE	901
T Cell (Th1)	Cell line	ENCODE	899
T Cell (Th2)	Cell line	ENCODE	900

## Sheet: H3K4me1
BI.Adipose_Derived_Mesenchymal_Stem_Cell_Cultured_Cells
BI.Adipose_Nuclei
BI.Adult_Kidney
BI.Adult_Liver
BI.Bone_Marrow_Derived_Mesenchymal_Stem_Cell_Cultured_Cells
BI.Brain_Angular_Gyrus
BI.Brain_Anterior_Caudate
BI.Brain_Cingulate_Gyrus
BI.Brain_Hippocampus_Middle
BI.Brain_Inferior_Temporal_Lobe
BI.Brain_Mid_Frontal_Lobe
BI.Brain_Substantia_Nigra
BI.CD15_Primary_Cells
BI.CD19_Primary_Cells
BI.CD34_Cultured_Cells
BI.CD34_Primary_Cells
BI.CD3_Primary_Cells
BI.CD4+_CD25+_CD127-_Treg_Primary_Cells
BI.CD4+_CD25-_CD45RA+_Naive_Primary_Cells
BI.CD4+_CD25-_CD45RO+_Memory_Primary_Cells
BI.CD4+_CD25-_IL17+_PMA-Ionomcyin_stimulated_Th17_Primary_Cells
BI.CD4+_CD25-_IL17-_PMA-Ionomycin_stimulated_MACS_purified_Th_Primary_Cells
BI.CD4+_CD25-_Th_Primary_Cells
BI.CD4+_CD25int_CD127+_Tmem_Primary_Cells
BI.CD4_Memory_Primary_Cells
BI.CD4_Naive_Primary_Cells
BI.CD8_Memory_Primary_Cells
BI.CD8_Naive_Primary_Cells
BI.Chondrocytes_from_Bone_Marrow_Derived_Mesenchymal_Stem_Cell_Cultured_Cells
BI.Colon_Smooth_Muscle
BI.Colonic_Mucosa
BI.Duodenum_Mucosa
BI.Duodenum_Smooth_Muscle
BI.ES-I3_Cell_Line
BI.ES-WA7_Cell_Line
BI.Fetal_Brain
BI.Fetal_Heart
BI.Fetal_Kidney
BI.Fetal_Lung
BI.H1_Cell_Line
BI.H9_Derived_Neuron_Cultured_Cells
BI.H9_Derived_Neuronal_Progenitor_Cultured_Cells
BI.HUES48_Cell_Line
BI.HUES64_Cell_Line
BI.HUES6_Cell_Line
BI.Mesenchymal_Stem_Cell_Derived_Adipocyte_Cultured_Cells
BI.Mobilized_CD34_Primary_Cells
BI.Muscle_Satellite_Cultured_Cells
BI.Pancreatic_Islets
BI.Rectal_Mucosa
BI.Rectal_Smooth_Muscle
BI.Skeletal_Muscle
BI.Stomach_Mucosa
BI.Stomach_Smooth_Muscle
BI.hESC_Derived_CD184+_Endoderm_Cultured_Cells
BI.hESC_Derived_CD56+_Ectoderm_Cultured_Cells
BI.hESC_Derived_CD56+_Mesoderm_Cultured_Cells
BI.iPS-15b_Cell_Line
BI.iPS-18_Cell_Line
BI.iPS-20b_Cell_Line
UCSD.Adrenal_Gland
UCSD.Adult_Liver
UCSD.Aorta
UCSD.Bladder
UCSD.Esophagus
UCSD.Gastric
UCSD.H1_BMP4_Derived_Mesendoderm_Cultured_Cells
UCSD.H1_BMP4_Derived_Trophoblast_Cultured_Cells
UCSD.H1_Cell_Line
UCSD.H1_Derived_Mesenchymal_Stem_Cells
UCSD.H1_Derived_Neuronal_Progenitor_Cultured_Cells
UCSD.H9_Cell_Line
UCSD.IMR90_Cell_Line
UCSD.Left_Ventricle
UCSD.Lung
UCSD.Ovary
UCSD.Pancreas
UCSD.Psoas_Muscle
UCSD.Right_Atrium
UCSD.Right_Ventricle
UCSD.Sigmoid_Colon
UCSD.Small_Intestine
UCSD.Spleen
UCSD.Thymus
UCSD.iPS_DF_19.11_Cell_Line
UCSD.iPS_DF_6.9_Cell_Line
UCSF-UBC.Breast_Fibroblast_Primary_Cells
UCSF-UBC.Breast_Luminal_Epithelial_Cells
UCSF-UBC.Breast_Myoepithelial_Cells
UCSF-UBC.Breast_vHMEC
UCSF-UBC.CD8_Naive_Primary_Cells
UCSF-UBC.H1_Cell_Line
UCSF-UBC.Neurosphere_Cultured_Cells_Cortex_Derived
UCSF-UBC.Neurosphere_Cultured_Cells_Ganglionic_Eminence_Derived
UCSF-UBC.Pancreatic_Islets
UCSF-UBC.Penis_Foreskin_Fibroblast_Primary_Cells
UCSF-UBC.Penis_Foreskin_Keratinocyte_Primary_Cells
UCSF-UBC.Penis_Foreskin_Melanocyte_Primary_Cells
UCSF-UBC.Peripheral_Blood_Mononuclear_Primary_Cells
UCSF-UBC.Placenta_Amnion
UCSF-UBC.Placenta_Chorion_Smooth
UCSF-UBC.UCSF-4star
UW.CD14_Primary_Cells
UW.CD19_Primary_Cells
UW.CD3_Primary_Cells
UW.CD56_Primary_Cells
UW.Fetal_Adrenal_Gland
UW.Fetal_Intestine_Large
UW.Fetal_Intestine_Small
UW.Fetal_Muscle_Leg
UW.Fetal_Muscle_Trunk
UW.Fetal_Placenta
UW.Fetal_Stomach
UW.Fetal_Thymus

## Sheet: H3K4me3
BI.Adipose_Derived_Mesenchymal_Stem_Cell_Cultured_Cells
BI.Adipose_Nuclei
BI.Adult_Kidney
BI.Adult_Liver
BI.Bone_Marrow_Derived_Mesenchymal_Stem_Cell_Cultured_Cells
BI.Brain_Angular_Gyrus
BI.Brain_Anterior_Caudate
BI.Brain_Cingulate_Gyrus
BI.Brain_Hippocampus_Middle
BI.Brain_Inferior_Temporal_Lobe
BI.Brain_Mid_Frontal_Lobe
BI.Brain_Substantia_Nigra
BI.CD15_Primary_Cells
BI.CD19_Primary_Cells
BI.CD34_Cultured_Cells
BI.CD34_Primary_Cells
BI.CD3_Primary_Cells
BI.CD4+_CD25+_CD127-_Treg_Primary_Cells
BI.CD4+_CD25-_CD45RA+_Naive_Primary_Cells
BI.CD4+_CD25-_CD45RO+_Memory_Primary_Cells
BI.CD4+_CD25-_IL17+_PMA-Ionomcyin_stimulated_Th17_Primary_Cells
BI.CD4+_CD25-_IL17-_PMA-Ionomycin_stimulated_MACS_purified_Th_Primary_Cells
BI.CD4+_CD25-_Th_Primary_Cells
BI.CD4+_CD25int_CD127+_Tmem_Primary_Cells
BI.CD4_Memory_Primary_Cells
BI.CD4_Naive_Primary_Cells
BI.CD8_Memory_Primary_Cells
BI.CD8_Naive_Primary_Cells
BI.Chondrocytes_from_Bone_Marrow_Derived_Mesenchymal_Stem_Cell_Cultured_Cells
BI.Colon_Smooth_Muscle
BI.Colonic_Mucosa
BI.Duodenum_Mucosa
BI.Duodenum_Smooth_Muscle
BI.ES-I3_Cell_Line
BI.ES-WA7_Cell_Line
BI.Fetal_Brain
BI.Fetal_Heart
BI.Fetal_Kidney
BI.Fetal_Lung
BI.H1_Cell_Line
BI.H9_Derived_Neuron_Cultured_Cells
BI.H9_Derived_Neuronal_Progenitor_Cultured_Cells
BI.HUES48_Cell_Line
BI.HUES64_Cell_Line
BI.HUES6_Cell_Line
BI.Mesenchymal_Stem_Cell_Derived_Adipocyte_Cultured_Cells
BI.Mobilized_CD34_Primary_Cells
BI.Muscle_Satellite_Cultured_Cells
BI.Pancreatic_Islets
BI.Rectal_Mucosa
BI.Rectal_Smooth_Muscle
BI.Skeletal_Muscle
BI.Stomach_Mucosa
BI.Stomach_Smooth_Muscle
BI.Treg_Primary_Cells
BI.hESC_Derived_CD184+_Endoderm_Cultured_Cells
BI.hESC_Derived_CD56+_Ectoderm_Cultured_Cells
BI.hESC_Derived_CD56+_Mesoderm_Cultured_Cells
BI.iPS-11a_Cell_Line
BI.iPS-15b_Cell_Line
BI.iPS-18_Cell_Line
BI.iPS-20b_Cell_Line
UCSD.Adrenal_Gland
UCSD.Adult_Liver
UCSD.Aorta
UCSD.Esophagus
UCSD.Gastric
UCSD.H1_BMP4_Derived_Mesendoderm_Cultured_Cells
UCSD.H1_BMP4_Derived_Trophoblast_Cultured_Cells
UCSD.H1_Cell_Line
UCSD.H1_Derived_Mesenchymal_Stem_Cells
UCSD.H1_Derived_Neuronal_Progenitor_Cultured_Cells
UCSD.H9_Cell_Line
UCSD.IMR90_Cell_Line
UCSD.Left_Ventricle
UCSD.Lung
UCSD.Ovary
UCSD.Pancreas
UCSD.Psoas_Muscle
UCSD.Right_Atrium
UCSD.Right_Ventricle
UCSD.Sigmoid_Colon
UCSD.Small_Intestine
UCSD.Spleen
UCSD.Thymus
UCSD.iPS_DF_19.11_Cell_Line
UCSD.iPS_DF_6.9_Cell_Line
UCSF-UBC.Brain_Germinal_Matrix
UCSF-UBC.Breast_Fibroblast_Primary_Cells
UCSF-UBC.Breast_Myoepithelial_Cells
UCSF-UBC.Breast_vHMEC
UCSF-UBC.CD8_Naive_Primary_Cells
UCSF-UBC.Fetal_Brain
UCSF-UBC.H1_Cell_Line
UCSF-UBC.Neurosphere_Cultured_Cells_Cortex_Derived
UCSF-UBC.Neurosphere_Cultured_Cells_Ganglionic_Eminence_Derived
UCSF-UBC.Pancreatic_Islets
UCSF-UBC.Penis_Foreskin_Fibroblast_Primary_Cells
UCSF-UBC.Penis_Foreskin_Keratinocyte_Primary_Cells
UCSF-UBC.Penis_Foreskin_Melanocyte_Primary_Cells
UCSF-UBC.Peripheral_Blood_Mononuclear_Primary_Cells
UCSF-UBC.Placenta_Amnion
UCSF-UBC.Placenta_Chorion_Smooth
UCSF-UBC.UCSF-4star
UW.CD14_Primary_Cells
UW.CD19_Primary_Cells
UW.CD3_Primary_Cells
UW.CD4_Primary_Cells
UW.CD56_Primary_Cells
UW.CD8_Primary_Cells
UW.Fetal_Adrenal_Gland
UW.Fetal_Intestine_Large
UW.Fetal_Intestine_Small
UW.Fetal_Muscle_Leg
UW.Fetal_Muscle_Trunk
UW.Fetal_Placenta
UW.Fetal_Stomach
UW.Fetal_Thymus

## Sheet: H3K9ac
BI.Adipose_Derived_Mesenchymal_Stem_Cell_Cultured_Cells
BI.Adipose_Nuclei
BI.Adult_Kidney
BI.Adult_Liver
BI.Bone_Marrow_Derived_Mesenchymal_Stem_Cell_Cultured_Cells
BI.Brain_Angular_Gyrus
BI.Brain_Anterior_Caudate
BI.Brain_Cingulate_Gyrus
BI.Brain_Hippocampus_Middle
BI.Brain_Inferior_Temporal_Lobe
BI.Brain_Mid_Frontal_Lobe
BI.Brain_Substantia_Nigra
BI.Chondrocytes_from_Bone_Marrow_Derived_Mesenchymal_Stem_Cell_Cultured_Cells
BI.Colon_Smooth_Muscle
BI.Colonic_Mucosa
BI.Duodenum_Mucosa
BI.ES-I3_Cell_Line
BI.ES-WA7_Cell_Line
BI.Fetal_Heart
BI.Fetal_Kidney
BI.Fetal_Lung
BI.H1_Cell_Line
BI.HUES48_Cell_Line
BI.HUES64_Cell_Line
BI.HUES6_Cell_Line
BI.Mesenchymal_Stem_Cell_Derived_Adipocyte_Cultured_Cells
BI.Muscle_Satellite_Cultured_Cells
BI.Pancreatic_Islets
BI.Rectal_Mucosa
BI.Rectal_Smooth_Muscle
BI.Skeletal_Muscle
BI.Stomach_Mucosa
BI.Stomach_Smooth_Muscle
BI.hESC_Derived_CD184+_Endoderm_Cultured_Cells
BI.iPS-15b_Cell_Line
BI.iPS-18_Cell_Line
BI.iPS-20b_Cell_Line
UCSD.H1_BMP4_Derived_Mesendoderm_Cultured_Cells
UCSD.H1_BMP4_Derived_Trophoblast_Cultured_Cells
UCSD.H1_Cell_Line
UCSD.H1_Derived_Mesenchymal_Stem_Cells
UCSD.H1_Derived_Neuronal_Progenitor_Cultured_Cells
UCSD.H9_Cell_Line
UCSD.IMR90_Cell_Line
UCSF-UBC.Breast_Myoepithelial_Cells
UCSF-UBC.CD8_Naive_Primary_Cells
UCSF-UBC.Fetal_Brain
UCSF-UBC.H1_Cell_Line
UCSF-UBC.Penis_Foreskin_Keratinocyte_Primary_Cells
UCSF-UBC.Peripheral_Blood_Mononuclear_Primary_Cells
